# Supplementary material for: Associations of artificially sweetened beverage intake with disease recurrence and mortality in stage III colon cancer: Results from CALGB 89803 (Alliance)
Source: PLoS One. 2018 Jul 19;13(7):e0199244. doi: 10.1371/journal.pone.0199244 (PMC6053135; doi:10.1371/journal.pone.0199244)
Supplement: S1 File — (LOG) [file pone.0199244.s001.log]

9520
9521   dm "log; clear;output;clear";
9522   option nonotes;
9523   resetline;
1    proc format;
2        picture mypvalue (round)
3        0<-<0.000095         =   '9' (prefix='<0.0001')
4         0.000095-<0.00095  =   '9.9999'
5         0.00095-<0.0095    =   '9.999'
6         0.0095-1   =   '9.99'
7         .              =   ' ';
8    run;
9    /****************************************************************************/
10   *   Table 1: Basic Characteristics;
11   *   Table 1: Ordinal variables;
12   %macro t1_p1(vlst=sex race1 arm ps12_t1 n2_t1 t3_t1 grade34_t1 perf_yn obstruct_yn smoke_yn asp1 mv1 wst1_Q2 prd1_Q2
12 !  gl1_Q2);
13       %let i=1;
14       %do %while (%scan(&vlst, &i) ^=%str());
15           %let var=%scan(&vlst, &i);
16           title "T1: &var.";
17           proc freq data=all_90;  table &var. * lowbev12_5grp /nopercent norow chisq; run;
18           title;
19           %let i=%eval(&i+1);
20       %end;
21   %mend;
22   %t1_p1();
23   *   Table 1: Continuous variables;
24   %macro t1_p2(vlst=lowbev12 age lowbev12 bmi1 totalmets1 calor1 coff1 caff1 alco1 sugbev1 water1);
25       %let i=1;
26       %do %while (%scan(&vlst, &i) ^=%str());
27           %let var=%scan(&vlst, &i);
28           title "T1: &var.";
29           proc means data=all_90 n median q1 q3 maxdec=1; var &var.; class lowbev12_5grp; run;
30           proc NPAR1WAY data=all_90 wilcoxon; class lowbev12_5grp; var &var.; run;
31           title;
32           %let i=%eval(&i+1);
33       %end;
34   %mend;
35   %t1_p2();
36   /****************************************************************************/
37   *   Table 2: HR Table;
38   %let m1_cont=;  %let m1_class=; %let m1_tv=calor;
39   %let m2_cont=age;   %let m2_class=sex arm n2 t3 ps12 asp12; %let m2_tv=calor totalmets bmi;
40   %let m3_cont=age;   %let m3_class=sex arm n2 t3 ps12 asp12; %let m3_tv=calor totalmets bmi wst prd gl cerlfib coff
40 ! sugbev;
41   %let m4_cont=age;   %let m4_class=sex arm n2 t3 ps12 asp12; %let m4_tv=calor totalmets bmi wst prd gl cerlfib caff
41 ! sugbev;
42   %let m5_cont=age;   %let m5_class=sex arm n2 t3 ps12 asp12; %let m5_tv=calor totalmets bmi bev;
43   %macro t2(prim_exp=lowbev12_5grp);
44       %do i = 1 %to 3;
45           %let mdl=%scan(dfscens rfscens dead, &i,' ');
46           %let model_time=%scan(q1_dfs q1_rfs q1_os, &i,' ');
47           %do mi = 1 %to 5;
48           title "T2: &mdl., cov: m&mi";
49           proc phreg data=all_90;
50               class &prim_exp(ref="1") &&m&mi._class;
51               model &model_time. * &mdl.(0) = &prim_exp &&m&mi._class &&m&mi._cont &&m&mi._tv/ties=EFRON rl;
52               %let tvi=1;
53                   %do %while (%scan(&&m&mi._tv, &tvi) ^=%str());
54                   %let tv_var=%scan(&&m&mi._tv, &tvi);
55                       &tv_var=&tv_var.1;
56                   %let tvi=%eval(&tvi+1);
57               %end;
58               %if (zs_tvq2=1 and &model_time.>=time1) %then %do;
59                   %let tvi=1;
60                       %do %while (%scan(&&m&mi._tv, &tvi) ^=%str());
61                       %let tv_var=%scan(&&m&mi._tv, &tvi);
62                           &tv_var=&tv_var.2;
63                       %let tvi=%eval(&tvi+1);
64                   %end;
65               %end;
66           run;
67           proc phreg data=all_90;
68               class &&m&mi._class;
69               model &model_time. * &mdl.(0) = &prim_exp._med &&m&mi._class &&m&mi._cont &&m&mi._tv/ties=EFRON rl;
70               %let tvi=1;
71                   %do %while (%scan(&&m&mi._tv, &tvi) ^=%str());
72                   %let tv_var=%scan(&&m&mi._tv, &tvi);
73                       &tv_var=&tv_var.1;
74                   %let tvi=%eval(&tvi+1);
75               %end;
76               %if (zs_tvq2=1 and &model_time.>=time1) %then %do;
77                   %let tvi=1;
78                       %do %while (%scan(&&m&mi._tv, &tvi) ^=%str());
79                       %let tv_var=%scan(&&m&mi._tv, &tvi);
80                           &tv_var=&tv_var.2;
81                       %let tvi=%eval(&tvi+1);
82                   %end;
83               %end;
84           run;
85           %end;
86       %end;
87       title;
88   %mend;
89   %t2(prim_exp=lowbev12_5grp);
90   %t2(prim_exp=lowbev12_4grp);
91   /****************************************************************************/
92   *   Table 3: Subgroup Analysis;
93   %macro t3(p09_ds=, yn_var=,adj_cont=, adj_class=,tv_vlst=);
94       title "T3: DFS OVER &yn_var";
95       *COUNT check;
96       proc freq data=&p09_ds;
97           tables lowbev12_4grp lowbev12_4grp*&yn_var./nocol norow nopercent nocum;
98           where &yn_var.~=.;
99       run;
100      proc freq data=&p09_ds;
101          tables lowbev12_4grp lowbev12_4grp*&yn_var./nocol norow nopercent nocum;
102          where &yn_var.~=. & dfscens=1;
103      run;
104      *SUBGROUP HR;
105      proc phreg data = &p09_ds;
106          class lowbev12_4grp(ref="1") &yn_var &adj_class;
107          model q1_dfs90 * dfscens (0) = lowbev12_4grp|&yn_var &adj_class &adj_cont &tv_vlst;
108          %if (time1=. or q1_dfs90 <time1) %then %do;
109              %let tvi=1;
110                  %do %while (%scan(&tv_vlst, &tvi) ^=%str());
111                  %let tv_var=%scan(&tv_vlst, &tvi);
112                      &tv_var=&tv_var.1;
113                  %let tvi=%eval(&tvi+1);
114              %end;
115          %end;
116          %else %do;
117              %let tvi=1;
118                  %do %while (%scan(&tv_vlst, &tvi) ^=%str());
119                  %let tv_var=%scan(&tv_vlst, &tvi);
120                      &tv_var=&tv_var.2;
121                  %let tvi=%eval(&tvi+1);
122              %end;
123          %end;
124          hazardratio lowbev12_4grp /diff=ref;
125      run;
126      *   pvalue for interaction;
127      PROC PHREG data=&p09_ds;
128              class &yn_var(ref="0") &adj_class;
129              model q1_dfs90 * dfscens (0) = lowbev12_4grp_med*&yn_var lowbev12_4grp_med &yn_var &adj_class &adj_cont
129! &tv_vlst;
130          %if (time1=. or q1_dfs90 <time1) %then %do;
131              %let tvi=1;
132                  %do %while (%scan(&tv_vlst, &tvi) ^=%str());
133                  %let tv_var=%scan(&tv_vlst, &tvi);
134                      &tv_var=&tv_var.1;
135                  %let tvi=%eval(&tvi+1);
136              %end;
137          %end;
138          %else %do;
139              %let tvi=1;
140                  %do %while (%scan(&tv_vlst, &tvi) ^=%str());
141                  %let tv_var=%scan(&tv_vlst, &tvi);
142                      &tv_var=&tv_var.2;
143                  %let tvi=%eval(&tvi+1);
144              %end;
145          %end;
146          contrast "&yn_var.=0" lowbev12_4grp_med 1  lowbev12_4grp_med * &yn_var. 0 / estimate;
147          contrast "&yn_var.=1" lowbev12_4grp_med 1  lowbev12_4grp_med * &yn_var. 1 / estimate;
148      RUN;
149      title;
150  %mend;
151  %t3(p09_ds=all_90, yn_var=age_60, adj_cont=, adj_class=sex arm t3 n2 ps12 asp12,tv_vlst=calor totalmets bmi);
152  %t3(p09_ds=all_90, yn_var=gender, adj_cont=age, adj_class=arm t3 n2 ps12 asp12,tv_vlst=calor totalmets bmi);
153  %t3(p09_ds=all_90, yn_var=cpt11, adj_cont=age, adj_class=sex t3 n2 ps12 asp12,tv_vlst=calor totalmets bmi);
154  %t3(p09_ds=all_90, yn_var=ps12, adj_cont=age, adj_class=sex arm t3 n2  asp12,tv_vlst=calor totalmets bmi);
155  %t3(p09_ds=all_90, yn_var=n2, adj_cont=age, adj_class=sex arm t3 ps12 asp12,tv_vlst=calor totalmets bmi);
156  %t3(p09_ds=all_90, yn_var=t3, adj_cont=age, adj_class=sex arm n2 ps12 asp12,tv_vlst=calor totalmets bmi);
157
158  %t3(p09_ds=all_90, yn_var=bmi1_30, adj_cont=age, adj_class=sex arm t3 n2 ps12 asp12,tv_vlst=calor totalmets);
159  %t3(p09_ds=all_90, yn_var=totalmets1_9, adj_cont=age, adj_class=sex arm t3 n2 ps12 asp12,tv_vlst=calor bmi);
160  %t3(p09_ds=all_90, yn_var=bmi_pa2, adj_cont=age, adj_class=sex arm t3 n2 ps12 asp12,tv_vlst=calor totalmets bmi);
161  %t3(p09_ds=all_90, yn_var=wst1_Q2, adj_cont=age, adj_class=sex arm t3 n2 ps12 asp12,tv_vlst=calor totalmets bmi);
162  %t3(p09_ds=all_90, yn_var=prd1_Q2, adj_cont=age, adj_class=sex arm t3 n2 ps12 asp12,tv_vlst=calor totalmets bmi);
163  %t3(p09_ds=all_90, yn_var=gl1_Q2, adj_cont=age, adj_class=sex arm t3 n2 ps12 asp12,tv_vlst=calor totalmets bmi);
164  %t3(p09_ds=all_90, yn_var=asp1, adj_cont=age, adj_class=sex arm t3 n2 ps12,tv_vlst=calor totalmets bmi);
165  %t3(p09_ds=all_90, yn_var=caff1_2G, adj_cont=age, adj_class=sex arm t3 n2 ps12 asp12,tv_vlst=calor totalmets bmi);
166  %t3(p09_ds=all_90, yn_var=coff1_1, adj_cont=age, adj_class=sex arm t3 n2 ps12 asp12,tv_vlst=calor totalmets bmi);
167  %t3(p09_ds=all_90, yn_var=sugbev1_043,adj_cont=age,adj_class=sex arm t3 n2 ps12 asp12,tv_vlst=calor totalmets bmi);
168
169  %t3(p09_ds=all_90, yn_var=kras, adj_cont=age, adj_class=sex arm t3 n2 ps12 asp12,tv_vlst=calor totalmets bmi);
170  %t3(p09_ds=all_90, yn_var=msi, adj_cont=age, adj_class=sex arm t3 n2 ps12 asp12,tv_vlst=calor totalmets bmi);
171  %t3(p09_ds=all_90, yn_var=brafmt, adj_cont=age, adj_class=sex arm t3 n2 ps12 asp12,tv_vlst=calor totalmets bmi);
172  %t3(p09_ds=all_90, yn_var=pik3ca, adj_cont=age, adj_class=sex arm t3 n2 ps12 asp12,tv_vlst=calor totalmets bmi);
173  %t3(p09_ds=all_90, yn_var=p53, adj_cont=age, adj_class=sex arm t3 n2 ps12 asp12,tv_vlst=calor totalmets bmi);
174  %t3(p09_ds=all_90, yn_var=cox2, adj_cont=age, adj_class=sex arm t3 n2 ps12 asp12,tv_vlst=calor totalmets bmi);
175
176  /****************************************************************************/
177  *   Table 4: Substitute Analysis;
178  title "T4: OS";
179  ods output ContrastEstimate=t4_p1(where=(type="EXP"));
180  PROC PHREG data=all_90;
181      class sex arm t3 n2 ps12 asp12 t3 n2 ps12;
182      model q1_os90*dead(0)= sugbev12 lowbev12   sex arm t3 n2 ps12 asp12 age calor totalmets bmi;
183      if (time1=. or q1_os90<time1) then do; calor=calor1; totalmets=totalmets1; bmi=bmi1;  gl=gl1; end;
184      else do; calor=calor2; totalmets=totalmets2; bmi=bmi2;  gl=gl2; end;
185      contrast "Substitute OS" sugbev12 -1 lowbev12 1/estimate=both;
186  RUN;
187  title "T4: RFS";
188  ods output ContrastEstimate=t4_p2(where=(type="EXP"));
189  PROC PHREG data=all_90 outest=est covout;
190      class sex arm t3 t4 n2 ps12 asp12 t3 n2 ps12;
191      model q1_rfs90*rfscens(0)= sugbev12 lowbev12   sex arm t3 n2 ps12 asp12 age calor totalmets bmi;
192      if (time1=. or q1_rfs90<time1) then do; calor=calor1; totalmets=totalmets1; bmi=bmi1;  gl=gl1; end;
193      else do; calor=calor2; totalmets=totalmets2; bmi=bmi2;  gl=gl2; end;
194      contrast "Substitute RFS" sugbev12 -1 lowbev12 1/estimate=both;
195  RUN;
196  title "T4: DFS";
197  ods output ContrastEstimate=t4_p3(where=(type="EXP"));
198  PROC PHREG data=all_90 outest=est covout;
199      class sex arm t3 n2 ps12 asp12 t3 n2 ps12;
200      model q1_dfs90*dfscens(0)= sugbev12 lowbev12  sex arm t3 n2 ps12 asp12 age calor  totalmets bmi;
201      if (time1=. or q1_dfs90<time1) then do; calor=calor1; totalmets=totalmets1; bmi=bmi1;  gl=gl1; end;
202      else do; calor=calor2; totalmets=totalmets2; bmi=bmi2;  gl=gl2; end;
203      contrast "Substitute DFS" sugbev12 -1 lowbev12 1/estimate=both;
204  RUN;
205  title "T4: Substitute Analysis";
206  data t4;
207      set t4_p3 t4_p2 t4_p1;
208      n=_n_;
209      if n=1 then vname="DFS";    else if n=2 then vname="RFS";   else if n=3 then vname="OS";
210      _BIN_=(Estimate-1)*100;L_AC_BIN=(LowerLimit-1)*100;U_AC_BIN=(UpperLimit-1)*100;
211  run;
212  proc print data=t4 noobs;
213      var vname Estimate LowerLimit UpperLimit ProbChiSq _BIN_ L_AC_BIN U_AC_BIN;
214      format  Estimate LowerLimit UpperLimit 4.2 ProbChiSq mypvalue. _BIN_ L_AC_BIN U_AC_BIN 6.2;
215  run;
216  title;
